# Supplementary material for: Secretome of hESC-Derived MSC-like Immune and Matrix Regulatory Cells Mitigate Pulmonary Fibrosis through Antioxidant and Anti-Inflammatory Effects
Source: Biomedicines. 2023 Feb 5;11(2):463. doi: 10.3390/biomedicines11020463 (PMC9953085; doi:10.3390/biomedicines11020463)
Supplement: Supplementary file 1 [file biomedicines-11-00463-s001.zip]

Archive with 1 entries (1 files):
- biomedicines-2156969-supplementary.pdf
